# Supplementary material for: Electrophysiological engineering of heart-derived cells with calcium-dependent potassium channels improves cell therapy efficacy for cardioprotection
Source: Nat Commun. 2021 Aug 16;12:4963. doi: 10.1038/s41467-021-25180-8 (PMC8368210; doi:10.1038/s41467-021-25180-8)
Supplement: Supplementary file 3 — Source data [file 41467_2021_25180_MOESM3_ESM.xlsx]

## Sheet: Fig 1b
CD90+	CD90-			Unpaired t test
-25	-55			P value	0.0107
-35	-65			P value summary	*
-45	-75			Significantly different (P < 0.05)?	Yes
-75	-35			One- or two-tailed P value?	Two-tailed
-45	-85			t, df	t=2.788, df=22
-65	-85
-35	-105
-55	-25
-55	-65
-45	-85
-55	-85
	-65
	-85

## Sheet: Fig 1d
Vmem (mV)	Paxilline CD90-													Paxilline CD90+													Two-way ANOVA	Ordinary
-120	-4.14	-3.47	-4.66	-4.84	-7.37	-0.25	-1.42	-7.91	-6.32	-0.27	-3.46	-6.27	-1.08	-2.13	-4.7	-4.71	-0.19	-0.43	-5.15	-0.45	-1.24	-0.92	-0.5	-2.42			Alpha	0.05
-110	-3.13	-2.67	-4.18	-4.14	-5.6	-0.15	-0.31	-7.14	-4.95	-0.18	-2.33	-4.88	-0.55	-1.69	-4.04	-3.19	-0.04	-0.36	-4.11	-0.2	-0.89	-0.37	-0.3	-1.77
-100	-2.59	-1.97	-3.68	-3.28	-3.73	-0.09	0.79	-6.41	-3.81	-0.1	-1.13	-3.73	-0.44	-1.49	-3.35	-2.12	0.02	-0.21	-3.45	-0.21	-0.8	-0.35	-0.2	-1.48			Source of Variation	% of total variation	P value	P value summary	Significant?
-90	-2.03	-1.29	-3.22	-2.41	-1.83	-0.05	1.97	-5.74	-2.69	-0.07	-0.2	-2.61	-0.19	-1.3	-2.87	-1.62	0.07	-0.09	-2.98	-0.13	-0.68	-0.23	-0.19	-1.25			Interaction	5.257	< 0,0001	****	Yes
-80	-1.56	-0.65	-2.74	-1.63	0.13	0.01	3.21	-5.03	-1.61	0	0.97	-1.52	0.01	-1.17	-2.58	-1.1	0.11	0	-2.31	-0.1	-0.48	-0.11	-0.13	-0.95			Row Factor	45.86	< 0,0001	****	Yes
-70	-0.99	-0.02	-2.27	-0.87	1.84	0.05	4.45	-4.28	-0.56	0.02	2.08	-0.46	0.09	-1.01	-1.94	-0.72	0.14	0.04	-1.63	-0.09	-0.33	-0.13	-0.1	-0.59			Column Factor	5.495	< 0,0001	****	Yes
-60	-0.32	0.53	-1.83	0.07	3.93	0.11	5.98	-3.61	0.55	0.1	3.12	0.66	0.29	-0.88	-1.58	-0.25	0.19	0.13	-1.24	0.01	-0.23	-0.05	-0.01	-0.33
-50	0.34	1.22	-1.37	0.98	5.72	0.16	7.26	-2.79	1.67	0.1	4.22	1.74	0.49	-0.65	-0.9	-0.01	0.22	0.33	-0.41	0.06	-0.03	0.04	0.03	-0.07
-40	1.09	1.96	-0.83	1.66	7.87	0.28	8.46	-2.01	2.99	0.27	5.23	3.06	0.7	-0.47	-0.46	0.38	0.29	0.34	0.21	0.1	-0.01	0.09	0.13	0.22
-30	1.94	2.62	-0.23	2.59	9.67	0.34	9.79	-1.11	4.17	0.36	6.28	4.22	0.89	-0.23	0.29	0.85	0.33	0.83	0.76	0.17	0.13	0.22	0.15	0.42
-20	2.6	3.34	0.36	3.63	11.4	0.47	10.9	-0.13	5.44	0.33	7.34	5.5	1.16	0.01	0.52	1.51	0.41	0.77	2.16	0.24	0.4	0.5	0.24	0.73
-10	3.48	4.32	1.29	4.3	12.9	0.65	11.63	0.86	6.5	0.54	7.98	6.64	1.3	0.26	1.41	2.6	0.57	1.08	3.22	0.35	0.56	0.62	0.36	0.96
0	4.3	5.24	4.31	5.33	15.3	0.73	13.33	1.99	7.78	0.64	8.71	8.92	2.63	0.5	2.04	3.79	0.64	1.47	4.11	0.46	0.8	0.53	0.46	1.15
10	5.01	5.69	8.33	5.85	16.29	0.92	13.08	3.06	8.94	0.97	9.38	10	2.22	0.84	3.07	4.42	0.69	1.29	4.88	0.61	1.04	1.41	0.6	1.49
20	5.54	6.58	10.04	7.6	18.25	1.1	14.51	4.27	10.91	0.86	10.8	10.97	2.65	1.19	3.49	5.29	0.65	1.82	5.4	0.83	1.34	2.99	0.81	1.74
30	6.33	7.09	12.62	8.18	19.53	1.33	14.09	5.57	10.47	1.11	10.4	10.66	2.61	1.51	4.46	7.12	0.94	2.71	7.71	1	1.77	1.2	1	1.8
40	6.73	7.32	14.22	9.61	20.32	1.43	13.04	6.9	10.36	1.35	11.19	10.56	2.46	2.02	5.67	8.66	1.15	3.21	9.53	1.32	2.29	2.94	1.22	2.27
50	7.17	7.55	15.4	9.12	20.11	1.77	12.41	7.55	10.78	1.72	12.39	10.91	2.54	2.53	6.8	10.64	1.12	3.24	10.83	1.84	2.68	3.56	1.48	2.6
60	7.57	7.76	15.11	8.82	21.81	1.77	12.11	7.88	10.35	1.75	13.86	10.59	2.9	2.75	8.88	13.47	1.62	4.3	13.19	2.44	3.26	5.71	1.88	2.61
70	8.05	8.02	14.95	9.36	23.11	1.82	12.11	8.7	10.08	1.69	15.66	10.2	2.75	3.01	10.12	15.33	1.83	4.8	15.66	3.02	3.69	6.68	2.2	3.08
80	8.46	8.08	14.9	9.24	23.39	2.05	12.01	8.1	9.88	1.78	15.86	9.99	2.71	3.07	11.62	16.95	2.87	5.57	18.29	3.25	4.33	8.09	2.59	3.85

## Sheet: Fig 2a
Vmem (mV)	CD90+									CD90-												Two-way ANOVA	Ordinary
-120	-0.24	0.13	-0.24	0.02	0.06	-0.17	0.05	-0.13	0.24	-0.86	-0.77	-2.17	-2.4	0.61	1.69	0.63	-1.11	-3.57	-0.95			Alpha	0.05
-110	-0.17	-0.04	-0.13	-0.07	0	-0.1	0.07	0.06	0.41	-0.59	-0.54	-2.57	-1.78	1.2	1.95	-0.32	-0.64	-2.66	-0.96
-100	-0.23	-0.21	-0.08	-0.05	0.01	-0.22	-0.01	0.01	0.35	-0.47	-0.29	-1.75	-0.91	1.99	2.12	0.15	0.17	-1.78	-0.56			Source of Variation	% of total variation	P value	P value summary	Significant?
-90	-0.2	-0.09	-0.38	-0.07	0.03	-0.25	0.03	-0.05	0.31	-0.13	0.01	-1.28	0.13	2.95	2.32	0.11	0.97	-0.95	-0.07			Interaction	14.52	< 0,0001	****	Yes
-80	-0.19	-0.33	-0.38	-0.02	0	-0.07	0.01	0.02	0.45	0.05	0.44	-0.71	1.32	3.91	2.7	1.55	1.85	-0.16	0.51			Row Factor	18.2	< 0,0001	****	Yes
-70	-0.21	-0.08	-0.28	-0.02	-0.07	-0.09	0	0	0.4	0.35	0.83	-0.16	2.6	4.77	3.1	2.95	2.51	0.66	1.05			Column Factor	31.02	< 0,0001	****	Yes
-60	-0.22	-0.13	-0.08	-0.05	-0.06	-0.19	0.03	-0.06	0.5	0.76	1.19	0.34	3.95	5.96	3.54	3.8	3.26	1.54	1.68
-50	-0.15	-0.07	-0.15	-0.06	0.01	-0.14	0.02	0.03	0.6	1.1	1.68	0.85	5.44	6.95	4.03	5.38	4.05	2.36	2.27
-40	-0.13	0.02	-0.23	0.03	-0.05	-0.09	-0.03	-0.1	0.61	1.55	2.23	1.39	7.11	7.72	4.65	7.25	4.56	3.43	2.95
-30	-0.08	0.14	-0.08	-0.04	0.13	-0.08	0.01	-0.09	0.7	2.05	2.64	2	8.43	8.69	5.22	7.2	5.19	4.39	3.55
-20	-0.03	-0.03	-0.06	0.07	0.04	0.22	-0.01	0.03	0.88	2.35	3.06	2.91	9.89	9.25	5.75	8.74	5.68	5.34	4.16
-10	-0.03	0.05	0.21	0.1	0.05	0.33	-0.01	0.05	0.84	2.79	3.74	3.24	11.64	9.6	6.08	11.49	5.9	6.06	5.05
0	-0.01	0.13	0.3	0.04	0.14	0.33	-0.02	0.06	1.03	3.22	4.38	3.98	11.55	9.73	6.62	18.64	5.99	6.95	5.25
10	0.1	0.3	0.35	-0.09	-0.05	0.24	-0.02	0.18	1.4	3.39	5.44	6.17	11.54	9.91	6.93	17.65	6.03	8.62	6.33
20	0.18	0.07	0.6	-0.2	0.07	0.14	0	0.1	1.58	3.51	5.93	5.94	12.43	9.59	7.05	18.63	5.64	8.03	6.41
30	0.23	0.37	0.29	0.14	0.21	0.48	-0.07	0.41	1.28	3.72	5.04	6.49	12.35	8.53	6.81	20.77	5.46	8.33	6.35
40	0.41	0.23	0.66	0.24	0.46	0.69	-0.01	0.63	0.68	3.59	4.81	6.94	13.05	7.24	5.68	16.93	4.98	7.68	6.21
50	0.6	0.46	1.79	0.14	0.24	0.66	0.15	0.86	-0.19	3.35	4.62	6.85	13.41	5.17	4.98	14.34	4.38	7.36	5.69
60	0.43	1.12	2.27	0.49	0.33	0.73	0.27	0.71	-0.54	3.21	4.38	7.24	12.19	3.57	3.21	17.8	4.51	6.11	5.28
70	0.4	0.89	2.52	0.6	0.55	0.83	0.46	1.24	-1	3.02	4.05	7.09	10.07	1.63	1.43	15.12	4.03	4.8	4.64
80	0.41	0.66	2.78	1.56	0.59	0.99	0.29	1.21	-1.27	2.93	3.72	7.42	9.7	0.11	0.05	12.53	4.94	3.71	5.22

## Sheet: Fig 2b
Baseline		TRAM-34 1 µM				Source of Variation	% of total variation	P value	P value summary	Significant?
CD90+	CD90-	CD90+	CD90-			Interaction	27.87	< 0,0001	****	Yes
-18	-50	-28	-21			Row Factor	18.73	< 0,0001	****	Yes
-33	-70	-18	-23			Column Factor	31.56	< 0,0001	****	Yes
-27	-75	-30	-19
-32	-68	-32	-23
-25	-43	-35	-18			Bonferroni's multiple comparisons test	Mean Diff,	95% CI of diff,	Significant?	Summary
-26	-78	-19	-46			CD90+:Baseline vs. CD90+:TRAM-34 1 µM	-1.333	-13.15 to 10.48	No	ns
-41	-70	-37	-21			CD90+:Baseline vs. CD90-:Baseline	37.82	26.30 to 49.34	Yes	****
-34	-67	-30	-17			CD90+:Baseline vs. CD90-:TRAM-34 1 µM	-5.078	-16.60 to 6.440	No	ns
-23	-81	-18	-21			CD90+:TRAM-34 1 µM vs. CD90-:Baseline	39.16	27.64 to 50.67	Yes	****
	-64		-28			CD90+:TRAM-34 1 µM vs. CD90-:TRAM-34 1 µM	-3.744	-15.26 to 7.774	No	ns
						CD90-:Baseline vs. CD90-:TRAM-34 1 µM	-42.9	-54.11 to -31.69	Yes	****

## Sheet: Fig 2c
0 Ca2+	1.8 Ca2+	1.8 + TRAM-34 1 µM			ANOVA summary
-24	-31	-29			F	2.269
-26	-22	-21			P value	0.1169
-23	-26	-25			P value summary	ns
-30	-29	-26			Are differences among means statistically significant? (P < 0.05)	No
-27	-26	-24			R square	0.1042
-26	-23	-23
-22	-14	-15
-27	-24	-21			Bonferroni's multiple comparisons test	Mean Diff,	95% CI of diff,	Significant?	Summary	Adjusted P Value
-26	-34	-25			0 Ca2+ vs. 1.8 Ca2+	-0.4286	-5,105 to 4,247	No	ns	> 0,9999
-24	-22	-20			0 Ca2+ vs. 1.8 + TRAM34 1 µM	-3.643	-8,319 to 1,033	No	ns	0.1756
-31	-22	-20			1.8 Ca2+ vs. 1.8 + TRAM34 1 µM	-3.214	-7,890 to 1,462	No	ns	0.2803
-20	-25	-17
-17	-15	-13
-31	-35	-24

## Sheet: Fig 2d
0 Ca2+	1.8 Ca2+	1.8 + TRAM34 1 µM			P value summary	ns
-23	-76	-25			Significantly different standard deviations? (P < 0.05)	No
-19	-73	-15
-23	-82	-28			ANOVA table	SS	DF	MS	F (DFn, DFd)	P value
-27	-63	-28			Treatment (between columns)	11900	2	5950	F (2, 30) = 75,94	P < 0,0001
-13	-51	-21			Residual (within columns)	2351	30	78.36
-19	-73	-23			Total	14251	32
-35	-60	-43
-24	-72	-22
-35	-58	-40			Bonferroni's multiple comparisons test	Mean Diff,	95% CI of diff,	Significant?	Summary	Adjusted P Value
-19	-60	-21			0 Ca2+ vs. 1.8 Ca2+	41.45	31,88 to 51,03	Yes	****	< 0,0001
-40	-65	-38			0 Ca2+ vs. 1.8 + TRAM34 1 µM	2.455	-7,117 to 12,03	No	ns	> 0,9999
					1.8 Ca2+ vs. 1.8 + TRAM34 1 µM	-39	-48,57 to -29,43	Yes	****	< 0,0001

## Sheet: Fig 3a
EV-EDCs	KCNN4-EDCs			Unpaired t test
1.17054	17.7658			P value	0.0007
0.782949	16.9676			P value summary	***
0.750894	23.08			Significantly different? (P < 0.05)	Yes
				One- or two-tailed P value?	Two-tailed
				t, df	t=9,552 df=4

## Sheet: Fig 3c (Left panel)
CD90+						Two-way ANOVA	Matching: Stacked
KCNN4-EDCs		EV-EDCs				Alpha	0.05
Baseline	TRAM-34	Baseline	TRAM-34
-86	-20	-22	-20			Source of Variation	% of total variation	P value	P value summary	Significant?
-80	-41	-35	-39			Interaction	25.84	< 0,0001	****	Yes
-87	-30	-26	-23			Time	32.61	< 0,0001	****	Yes
-77	-24	-33	-24			Column Factor	24.93	< 0,0001	****	Yes
-83	-23	-42	-22			Subjects (matching)	3.449	0.1997	ns	No
-68	-19	-25	-19
-82	-23	-19	-31
-80	-26	-27	-25			Bonferroni's multiple comparisons test	Mean Diff,	95% CI of diff,	Significant?	Summary	Adjusted P Value
-78	-16					Baseline:KCNN4 EDCs CD90(+) vs. Baseline:EV EDCs CD90(+)	-52.19	-60.61 to -43.77	Yes	****	<0.0001
-85	-27					Baseline:KCNN4 EDCs CD90(+) vs. + TRAM-34:KCNN4 EDCs CD90(+)	-55.91	-63.64 to -48.18	Yes	****	<0.0001
-83	-25					Baseline:KCNN4 EDCs CD90(+) vs. + TRAM-34:EV EDCs CD90(+)	-55.44	-63.86 to -47.02	Yes	****	<0.0001
						Baseline:EV EDCs CD90(+) vs. + TRAM-34:KCNN4 EDCs CD90(+)	-3.716	-12.14 to 4.704	No	ns	>0.9999
						Baseline:EV EDCs CD90(+) vs. + TRAM-34:EV EDCs CD90(+)	-3.25	-12.31 to 5.810	No	ns	>0.9999
						+ TRAM-34:KCNN4 EDCs CD90(+) vs. + TRAM-34:EV EDCs CD90(+)	0.4659	-7.954 to 8.885	No	ns	>0.9999

## Sheet: Fig 3c (Right panel)
CD90-						Two-way ANOVA	Matching: Stacked
KCNN4-EDCs		EV-EDCs				Alpha	0.05
Baseline	TRAM-34	Baseline	TRAM-34
-69	-17	-68	-20			Source of Variation	% of total variation	P value	P value summary	Significant?
-83	-36	-47	-23			Interaction	2.999	0.0048	**	Yes
-80	-31	-52	-19			Time	79.94	< 0,0001	****	Yes
-78	-34	-51	-24			Column Factor	4.947	0.0063	**	Yes
-81	-16	-52	-19			Subjects (matching)	8.659	0.1215	ns	No
-73	-28	-55	-19
-70	-24	-67	-51
-81	-28	-73	-24			Bonferroni's multiple comparisons test	Mean Diff,	95% CI of diff,	Significant?	Summary	Adjusted P Value
-74	-22	-38	-21			Baseline:KCNN4 EDCs CD90(-) vs. Baseline:EV EDCs CD90(-)	-18.66	-30.44 to -6.875	Yes	***	0.0005
		-76	-19			Baseline:KCNN4 EDCs CD90(-) vs. + TRAM-34:KCNN4 EDCs CD90(-)	-50.33	-62.42 to -38.25	Yes	****	<0.0001
						Baseline:KCNN4 EDCs CD90(-) vs. + TRAM-34:EV EDCs CD90(-)	-52.66	-64.44 to -40.88	Yes	****	<0.0001
						Baseline:EV EDCs CD90(-) vs. + TRAM-34:KCNN4 EDCs CD90(-)	-31.68	-43.46 to -19.90	Yes	****	<0.0001
						Baseline:EV EDCs CD90(-) vs. + TRAM-34:EV EDCs CD90(-)	-34	-45.47 to -22.53	Yes	****	<0.0001
						+ TRAM-34:KCNN4 EDCs CD90(-) vs. + TRAM-34:EV EDCs CD90(-)	-2.322	-14.10 to 9.458	No	ns	>0.9999

## Sheet: Fig 3d
EV-EDCs	KCNN4-EDCs			Unpaired t test
0.963489	1.19094			P value	0.0433
1.09029	1.47608			P value summary	*
0.94622	1.2203			Significantly different? (P < 0.05)	Yes
				One- or two-tailed P value?	Two-tailed
				t, df	t=2,920 df=4

[truncated: 41 more sheets: Fig 4a (Left panel), Fig 4a (Right panel), Fig 4b (Left panel), Fig 4b (Right panel), Fig 4c (Left panel), Fig 4c (Right panel), Fig 5b, Fig 5c, Fig 6a, Fig 6b (left panel) , Fig 6b (right panel), Fig 6c, Fig 6d, Fig 6e, Fig 7a, Fig 7c, Fig 7d, Fig 7e, Fig 7d_e raw counts, Supplementary Fig 1b …]
